# Supplementary material for: Comparative effectiveness of statins for chronic obstructive pulmonary disease patients with pulmonary hypertension: systematic review and network meta-analysis
Source: Front Med (Lausanne). 2025 Sep 2;12:1640270. doi: 10.3389/fmed.2025.1640270 (PMC12436114; doi:10.3389/fmed.2025.1640270)
Supplement: Supplementary file 2 [file Data_Sheet_2.xlsx]

## Sheet: 总表
					肺动脉压力							运动耐量				肺功能相关指标										血氧指标							炎症因子										血管活性物质
					①收缩期肺动脉压（sPAP）			②平均肺动脉压（mPAP）				③6 分钟步行距离（6WMD）				④用力肺活量（FVC）			⑤第 1 秒用力呼气量（FEV1）			⑥FEV1/FVC				⑦氧分压（PO2）			⑧二氧化碳分压（PCO2）				⑨肿瘤坏死因子-α（TNF-α）			⑩高敏感性 C-反应蛋白（hs-CRP）			⑪白介素-6（IL-6）				⑫一氧化氮（NO）			⑬内皮素-1（ET-1）
		干预措施			mean	sd	n	mean	sd	n		mean	sd	n		mean	sd	n	mean	sd	n	mean	sd	n		mean	sd	n	mean	sd	n		mean	sd	n	mean	sd	n	mean	sd	n		mean	sd	n	mean	sd	n
	曹秀丽	阿托伐他汀钙，20 mg,每日1次+常规	Atorvastatin 20mg+ST	B	-12.77	6.65769	30																										-34.22	13.4987	30	-17.8	9.63384	30
		常规	ST	J	-4.63	7.65984	30																										-24.93	16.3513	30	-13.83	7.32653	30
	曲昌华	阿托伐他汀钙首剂 10-20 mg,维持10mg,每日1次+ 常规	Atorvastatin 10mg+ST	A	-9.53	8.15494	50					66.7	47.566	50																													14.97	4.55336	50	-45.35	8.90249	50
		常规	ST	J	-3.54	8.52002	50					45	53.7179	50																													13.4	5.11798	50	-39.67	10.6782	50
	何洁	阿托伐他汀钙，20 mg,每日1次+常规	Atorvastatin 20mg+ST	B			43									0.66	0.523737	43	0.52	0.23516	43	9.32	4.79862	43									-37.48	12.6532	43	-20.05	9.65305	43	-55.4	19.6277	43		17.02	5.96885	43	-15.68	4.79862	43
		常规	ST	J			43									0.43	0.665507	43	0.35	0.283549	43	5.29	4.19014	43									-28.63	13.3314	43	-9.98	9.87695	43	-45.39	18.7977	43		9.35	7.05722	43	-6.68	5.68842	43
	于凤霞	阿托伐他汀钙首剂 10-20 mg,维持10mg,每日1次+ 常规	Atorvastatin 10mg+ST	A	-14.83	7.76486	78					69.7	49.0441	78																						-10.88	4.99643	78					20.06	6.88499	78	-44.35	9.34849	78
		常规	ST	J	-2.94	8.90726	78					48	54.8862	78																						-9.35	4.5458	78					11.89	7.98147	78	-33.66	11.0805	78
[1]罗学斌,邹华兰,谢才德,等.阿托伐他汀对慢性阻塞性肺疾病合并肺动脉高压患者外周血ROCK2激酶活性及肺动脉压力的影响[J].现代生物医学进展,2013,13(31):6113-6115.DOI:10.13241/j.cnki.pmb.2013.31.015.	罗学斌	阿托伐他汀钙，20 mg,每日1次+常规	Atorvastatin 20mg+ST	B	-6.3	6.03987	30									0.49	0.212838	30	0.29	0.117898	30
		常规	ST	J	-2.2	5.33573	30									0.13	0.230651	30	0.08	0.121244	30
[1]王金东,韩梅.阿托伐他汀对慢性阻塞性肺疾病合并肺动脉高压患者慢性炎症反应的影响[J].临床内科杂志,2015,32(01):26-28.	王金东	阿托伐他汀钙，20 mg,每日1次+常规	Atorvastatin 20mg+ST	B	-21.94	6.50267	39	-13.36	7.31166	39						0.82	0.703633	39	0.2025	0.0899146	39												-10.18	4.59047	39	-2.47	0.36428	39	-54.11	26.3458	39		14.36	5.72186	39	-54.11	26.3458	39
		常规	ST	J	-16.1	6.68212	39	-8.29	6.21322	39						0.27	0.530283	39	0.134	0.0833344	39												-6.79	5.2729	39	-2.23	0.542332	39	-46.21	25.3599	39		11.43	6.02151	39	-46.21	25.3599	39
闫菊. 阿托伐他汀对慢性阻塞性肺疾病合并肺动脉高压患者血清C反应蛋白水平及肺动脉收缩压的影响研究[J]. 实用心脑肺血管病杂志,2018,26(z1):189-190. DOI:10.3969/j.issn.1008-5971.2018.z1.090.	闫菊	阿托伐他汀钙，20 mg,每日1次+常规	Atorvastatin 20mg+ST	B	-9.66	4.72956	32									1.09	0.504777	32	0.77	0.317648	32															-18.69	5.1013	32
		常规	ST	J	-3.83	5.02033	32									0.46	0.3751	32	0.31	0.252389	32															-13.79	5.46545	32
[1]毛陇军,李英,强华.阿托伐他汀对慢性阻塞性肺疾病合并肺动脉高压患者血清炎症因子水平、肺功能及右心室重塑的影响[J].药物评价研究,2017,40(09):1323-1326.	毛陇军	阿托伐他汀钙，20 mg,每日1次+常规	Atorvastatin 20mg+ST	B			53									0.73	1.47034	53	0.56	1.33	53															-8.29	4.81287	53	-15.96	6.43527	53					-13.32	6.25847	53
		常规	ST	J			53									0.3	1.42454	53	0.19	1.20254	53															-3.14	5.23347	53	-9.04	6.70487	53					-4.84	6.39299	53
[1]张军,田雨.阿托伐他汀辅治慢阻肺合并肺动脉高压的效果观察[J].临床合理用药杂志,2019,12(04):14-15.DOI:10.15887/j.cnki.13-1389/r.2019.04.008.	张军	阿托伐他汀钙，20 mg,每日1次+常规	Atorvastatin 20mg+ST	B	-9.7	20.171	60									0.61	0.700643	60				13.71	5.89577	60		26.18	9.37118	60	-17.31	9.47872	60					-33.81	9.58989	60
		常规	ST	J	-4.99	22.0832	60									0.28	0.7502	60				5.58	5.33745	60		14.37	8.456	60	-8.53	7.594	60					-23.42	9.66766	60
[1]张远平,钟惠德.阿托伐他汀钙对慢性阻塞性肺疾病合并肺动脉高压致右心室重塑患者的疗效影响[J].上海医药,2015,36(17):31-34.	张远平	阿托伐他汀钙，20 mg,每日1次+常规	Atorvastatin 20mg+ST	B			49									0.69	1.49409	49	0.5	1.2689	49															-8.3	5.3273	49	-16.44	6.65658	49					-13.24	6.2395	49
		常规	ST	J			49									0.31	1.41078	49	0.23	1.20154	49															-3.68	5.64065	49	-9.07	6.94123	49					-4.97	6.7566	49
[1]吴立平,梁富彬,王海青,等.阿托伐他汀钙对慢性阻塞性肺疾病继发肺动脉高压患者血管内皮因子的影响[J].临床合理用药杂志,2014,7(31):32-33.DOI:10.15887/j.cnki.13-1389/r.2014.31.207.	吴立平	阿托伐他汀钙，20 mg,每日1次+常规	Atorvastatin 20mg+ST	B			30																										-21.01	5.33608	30	-8.9	4.36918	30	-17.77	5.7979	30					-17.01	4.66013	30
		阿托伐他汀钙，10 mg,每日1次+常规	Atorvastatin 10mg+ST	A			30																										-13.13	5.51536	30	-4.28	4.85975	30	-10	7.34049	30					-10.03	4.48335	30
		常规	ST	J			30																										-1.97	4.74711	30	-0.31	5.04263	30	-0.16	7.36676	30					-0.14	5.05264	30
	邓晓锋	阿托伐他汀10mg，每日1次，4w后可调整，每日不超过80mg+常规	Atorvastatin 10mg+ST	A			40					105	69.9357	40		0.2	0.190788	40	-0.14	0.052915	40					24.33	7.28897	40	9.44	7.86551	40
		常规	ST	J			40					13	66.0908	40		0.1	0.181934	40	-0.01	0.05	40					12.75	6.82446	40	9.89	7.76222	40
[1]刘勇进,张意仲,夏仁瑞,等.阿托伐他汀联合常规治疗方案对老年COPD合并肺动脉高压患者VEGF水平及肺功能的影响[J].实用药物与临床,2016,19(09):1108-1110.DOI:10.14053/j.cnki.ppcr.201609013.	刘勇进	阿托伐他汀钙，20 mg,每日1次+常规	Atorvastatin 20mg+ST	B			40															9.34	6.96446	40
		常规	ST	J			40															2.25	6.24529	40
[1]李雅昆.阿托伐他汀在慢性阻塞性肺疾病合并肺动脉高压病人临床应用及机制探讨[J].中国社区医师(医学专业),2012,14(25):49.	李雅昆	阿托伐他汀钙，10 mg,每日1次+常规	Atorvastatin 10mg+ST	A	-7	6.42106	35																													-16.37	1.87	35					6.3	3.31813	35
		常规	ST	J	-0.9	8.68504	35																													-12.5	1.90738	35					0.9	4.35086	35
[1]孙倩.阿托伐他汀在慢性阻塞性肺疾病合并肺动脉高压治疗中的应用价值[J].河南医学研究,2020,29(06):1093-1095.	孙倩	阿托伐他汀钙，20 mg,每日1次+常规	Atorvastatin 20mg+ST	B			80									0.73	1.47034	80	0.56	1.33	80															-8.37	4.87086	80	-16.66	6.48585	80					-13.49	6.06864	80
		常规	ST	J			80									0.3	1.42454	80	0.19	1.20254	80															-2.53	5.427	80	-8.31	6.79053	80					-4.14	6.5698	80
[1]陈丹,王碧瑛.阿托伐他汀治疗慢性阻塞性肺疾病合并肺动脉高压的临床效果观察[J].临床合理用药杂志,2016,9(05):1-2+6.DOI:10.15887/j.cnki.13-1389/r.2016.05.001.	陈丹	阿托伐他汀钙，20 mg,每日1次+常规	Atorvastatin 20mg+ST	B	-4.5	7.9925	35															9.6	9.90152	35																			3.9	4.25793	35	-7.4	4.7085	35
		常规	ST	J	0.8	5.69561	41															0.2	8.98387	41																			0.7	5.74195	41	-0.5	4.68935	41
[1]江文胜,许继炜,陈亮.阿托伐他汀治疗慢性阻塞性肺疾病所致肺动脉高压的疗效观察[J].实用心脑肺血管病杂志,2015,23(02):151-152.	江文胜	阿托伐他汀钙，20 mg,每日1次+常规	Atorvastatin 20mg+ST	B	-6.5	6.93758	64					110	12.1244	64
		常规	ST	J	-3.4	7.2753	64					93	10	64
[1]牛莉娜,郭素娟,牛丽鑫,等.阿托伐他汀治疗慢阻肺合并肺动脉高压的临床观察[J].临床肺科杂志,2015,20(11):2114-2116.	牛莉娜	阿托伐他汀钙，20 mg,每日1次+常规	Atorvastatin 20mg+ST	B	-16.17	10.8447	50									0.99	0.6226	50				13.71	4.78595	50												-33.91	8.53999	50
		常规	ST	J	-9.64	10.784	50									0.75	0.673573	50				9.11	4.74596	50												-23.42	8.61592	50
[1]王凌玲,雷梦觉,涂燕平,等.氟伐他汀对慢性阻塞性肺疾病患者合并肺动脉高压的治疗作用[J].中国老年学杂志,2011,31(09):1666-1667.	王凌玲	氟伐他汀钙， 40 mg,每晚1次+常规	Fluvastatin 40mg+ST	D	-7.9	5.50564	35																													-1.8	0.750267	35					4.7	2.91376	35	-4.6	6.39296	35
		常规	ST	J	-3.3	4.25676	35																													-0.22	0.788606	35					-0.2	3.98873	35	1.1	5.66304	35
[1]王巍,林建青.氟伐他汀辅助治疗慢性阻塞性肺疾病并发肺动脉高压56例[J].医药导报,2012,31(09):1163-1165.	王巍	氟伐他汀钙， 40 mg,每晚1次	Fluvastatin 40mg+ST	D	-6.6	7.42765	56															-5.9	8.28312	56
		安慰剂	ST	J	-1	7.2753	56															3.5	10.3286	56
[1]许卫巍.瑞舒伐他汀钙治疗慢性阻塞性肺疾病急性加重期合并肺动脉高压的疗效观察[J].中国现代药物应用,2020,14(18):167-168.DOI:10.14164/j.cnki.cn11-5581/r.2020.18.076.	许卫巍	瑞舒伐他汀钙，10mg,每日1次+常规	Rosuvastatin 10mg+ST	F	-15.85	5.35207	52									1.06	0.555608	52	0.55	0.141774	52	10.93	5.20781	52
		常规	ST	J	-5.63	5.76284	56									0.56	0.544426	56	0.18	0.141067	56	5.4	4.74848	56
[1]唐冠军,隰威威,李帅.瑞舒伐他汀钙治疗慢性阻塞性肺疾病急性加重期合并肺动脉高压[J].中国临床研究,2018,31(09):1250-1252+1256.DOI:10.13429/j.cnki.cjcr.2018.09.025.	唐冠军	瑞舒伐他汀钙，10mg,每日晚1次+常规	Rosuvastatin 10mg+ST	F	-14.85	10.2855	30									0.73	0.591016	30	0.49	0.153948	30	9.83	5.23423	30															-32.4	11.4501	30
		常规	ST	J	-5.11	10.2822	30									0.45	0.595063	30	0.16	0.145258	30	5.67	4.65004	30															-15.97	11.554	30
任瑞华,王钧,梁静,等. 瑞舒伐他汀治疗慢性阻塞性肺疾病合并肺动脉高压的临床效果及安全性[J]. 国际呼吸杂志,2018,38(22):1724-1727. DOI:10.3760/cma.j.issn.1673-436X.2018.22.010.	任瑞华	瑞舒伐他汀钙，10mg,每日1次+常规	Rosuvastatin 10mg+ST	F	-22.4	7.45807	70					49.18	61.1906	70		0.39	0.355106	70	0.51	0.378021	70
		常规	ST	J	-11.17	7.939	70					15.77	57.5156	70		0.26	0.235797	70	0.23	0.292062	70
[1]南景龙,贺文帅,韩雪峰,等.瑞舒伐他汀治疗慢阻肺合并肺动脉高压的临床观察及机制研究[J].中国老年保健医学,2016,14(01):47-49.	南景龙	瑞舒伐他汀钙，20mg,每日1次+常规	Rosuvastatin 20mg+ST	G	-20	6.245	30	-17	6	30		145	73.9121	30																									-18.2	6.48977	30
		常规	ST	J	-16	5.56776	30	-11	5	30		78	63.5531	30																									-9.91	5.93826	30
[1]叶青,邝军.小剂量辛伐他汀对慢性阻塞性肺疾病合并肺动脉高压患者的影响[J].医学研究杂志,2015,44(01):107-110.	叶青	辛伐他汀钙，20 mg,每晚1次+常规	Simvastatin 20mg+ST	H	-8.24	4.02706	30									0.42	0.27074	30	0.29	0.177764	30					13.5	5.2472	30	-12.13	7.74926	30					-0.89	0.238118	30					8.94	9.6479	30
		常规	ST	J	-3.11	4.45501	30									0.07	0.246374	30	0.07	0.280535	30					3.5	5.26643	30	-2.5	7.55524	30					-0.52	0.215174	30					3.82	9.63407	30
[1]冉群钗,夏碧桦.辛伐他汀对慢性阻塞性肺疾病合并肺动脉高压患者血管内皮功能及肺动脉压的影响[J].临床合理用药杂志,2013,6(04):6-8.DOI:10.15887/j.cnki.13-1389/r.2013.04.082.	冉群钗	辛伐他汀钙，40 mg,每晚1次+常规	Simvastatin 40mg+ST	I	-0.8	0.72111	30									0.49	0.212838	30	0.29	0.117898	30																						6.14	10.3338	30	-0.58	1.02591	30
		常规	ST	J	-0.4	0.754983	30									0.18	0.230651	30	0.08	0.121244	30																						4.97	10.0207	30	-0.26	1.05228	30
[1]夏秀琼,袁小玲,雒洪志,等.辛伐他汀对慢性阻塞性肺疾病患者肺动脉高压的治疗效果观察[J].实用心脑肺血管病杂志,2013,21(04):91-92.	夏秀琼	辛伐他汀钙，40 mg,每晚1次+常规	Simvastatin 40mg+ST	I	-8.5	7.57826	50
		常规	ST	J	-5.2	6.81689	50
[1]陈代刚,杜飞.辛伐他汀对慢性阻塞性肺疾病急性加重期患者血清炎性因子、肺动脉高压及肺功能的影响[J].中国老年学杂志,2017,37(14):3523-3524.	陈代刚	辛伐他汀钙，20 mg,每晚1次+常规	Simvastatin 20mg+ST	H	-3.4	4.28263	50	-2.53	2.16619	50									0.38	0.416053	50	4.72	4.56402	50									-19.88	7.92459	50				-47.05	24.0162	50
		常规	ST	J	-2.56	4.31883	50	-1.21	2.32233	50									0.18	0.41328	50	1.85	4.59973	50									-11.16	8.04139	50				-30.82	24.4019	50
[1]丁彦.辛伐他汀治疗COPD合并肺动脉高压患者疗效观察[J].今日药学,2016,26(08):606-608.	丁彦	辛伐他汀钙，20 mg,每晚1次+常规	Simvastatin 20mg+ST	H	-19.64	5.03501	50									2.69	0.717147	50	0.2286	0.0639873	50					45.47	4.33851	50	-22.37	5.04021	50
		常规	ST	J	-15.1	5.28222	50									1.9	0.665658	50	0.1509	0.0603022	50					39.33	4.03742	50	-8.85	4.98398	50
[1]唐晨.辛伐他汀治疗对慢性阻塞性肺疾病合并肺动脉高压患者心肺功能及炎性细胞因子的影响[J].现代中西医结合杂志,2017,26(08):851-853.	唐晨	辛伐他汀钙，20 mg,每晚1次+常规	Simvastatin 20mg+ST	H	-19.42	5.58756	43					54.04	23.0534	43		0.72	0.493254	43				15.06	7.43437	43									-13.89	5.7059	43	-7.99	4.12102	43
		常规	ST	J	-11.25	4.66177	43					15.98	28.5714	43		0.99	0.552449	43				7.55	6.7134	43									-5.32	6.14078	43	-4.14	4.81253	43
[1]张睿花,林泉,王笑英.辛伐他汀治疗老年慢性阻塞性肺疾病合并肺动脉高压患者对细胞因子水平及肺功能的影响[J].中国老年学杂志,2015,35(24):7105-7106.	张睿花	辛伐他汀钙，20 mg,每晚1次+常规	Simvastatin 20mg+ST	H			45					43.5	54.0161	45		0.27	0.36756	45	0.16	0.233024	45												-13.2	10.2278	45	-7.64	6.44515	45
		常规	ST	J			45					8.96	58.8755	45		0.15	0.306105	45	0.1	0.17088	45												-6.9	11.3278	45	-4.85	7.92175	45
[1]胡志伟,朱建俊,陆洪国,等.辛伐他汀治疗慢性阻塞性肺疾病并发肺动脉高压的临床观察[J].浙江实用医学,2019,24(06):395-397+421.DOI:10.16794/j.cnki.cn33-1207/r.2019.06.002.	胡志伟	辛伐他汀钙，20 mg,每日1次+常规	Simvastatin 20mg+ST	H	-21.36	5.59668	55	-12.45	4.53818	55		86.81	28.3496	55		0.42	0.42332	55	0.34	0.278747	55	10.78	6.13269	55		11.28	7.42325	55	-7.42	6.60603	55		-28.15	5.64559	55	-8.29	3.29137	55	-37.36	6.26879	55		16.25	5.00288	55	-16.69	6.48524	55
		常规	ST	J	-14.77	5.81851	55	-6.71	4.73463	55		53.75	22.6697	55		0.16	0.356791	55	0.16	0.213776	55	5.55	5.54133	55		6.19	6.9336	55	-3.6	5.13398	55		-21.36	5.61401	55	-4.58	3.42409	55	-29.65	6.36741	55		7.12	4.08549	55	-7.88	6.95319	55
[1]童小勇.辛伐他汀治疗慢性阻塞性肺疾病合并肺动脉高压的疗效研究[J].临床医学研究与实践,2016,1(21):32-33.DOI:10.19347/j.cnki.2096-1413.2016.21.014.	童小勇	辛伐他汀钙，20 mg,每日1次+常规	Simvastatin 20mg+ST	H	-12.68	4.07503	65									0.55	0.210713	65	0.35	0.127671	65					12.54	7.69392	65	-18.38	4.78845	65
		常规	ST	J	-3.72	4.09682	65									0.13	0.215174	65	0.08	0.111355	65					6.78	6.92112	65	-7.1	5.38556	65
[1]孙娟,丁毅鹏.辛伐他汀治疗慢性阻塞性肺疾病合并肺动脉高压疗效观察[J].海南医学,2014,25(02):164-166.	孙娟	辛伐他汀钙，20 mg,每日1次+常规	Simvastatin 20mg+ST	H	-20.72	7.04948	40	-12.57	8.18821	40						0.77	0.731232	40	0.2057	0.154457	40															-15.49	6.50883	40					20.17	8.7686	40
		常规	ST	J	-16.86	6.53424	40	-9.39	7.06781	40						0.38	0.786193	40	0.1345	0.123646	40															-9.06	6.80351	40					10.07	8.37007	40
[1]颜新彦,喻昌利.辛伐他汀治疗慢性阻塞性肺疾病临床研究[J].河北医药,2010,32(21):3002-3004.	颜新彦	辛伐他汀钙，40 mg,每日1次+常规	Simvastatin 40mg+ST	I	-5	0.43589	52	-4	0.458258	52																17	12.1244	52	-19	14	52
		常规	ST	J	0	0.52915	52	-0.4	0.5	52																17	13.0767	52	-15	12.1655	52
[1]刘妊隶,杨学平,李峰,等.辛伐他汀治疗阻塞性肺病伴肺动脉高压病人的观察[J].中国民族民间医药,2011,20(04):87.	刘妊隶	辛伐他汀钙，20 mg,每日1次+常规	Simvastatin 20mg+ST	H	-5	7.27461	31					140	11.5326	31												22.53	5.61367	31
		常规	ST	J	-2.3	7.67072	31					80	13.4536	31												11.43	5.61808	31
Arian A, Moghadam SG, Kazemi T, Hajihosseini M. The Effects of Statins on Pulmonary Artery Pressure in Patients with Chronic Obstructive Pulmonary Disease: A Randomized Controlled Trial. J Res Pharm Pract. 2017;6(1):27-30. doi:10.4103/2279-042X.200985	Arian 2017	阿托伐他汀 (40 mg/天	Atorvastatin 40mg+ST	C	-10.4	7.2	16
	伊朗	Placebo	ST	J	-6.7	7.4	18
	Chogtu 2016	Rosuvastatin 10 mg	Rosuvastatin 10mg+ST	F	-5	8	32					28.9	7.8	32
	印度	Placebo	ST	J	-2	7	30					3.8	3.5	30
	Lee 2009	Pravastatin 40 mg	Pravastatin 40mg	E	-7	7	27												0.46	0.207	27
		Placebo	ST	J	-1	5	26												-0.1	0.127	26
	Liu 2013	阿托伐他汀 20 mg/天	Atorvastatin 20mg+ST	B	-7.3	7.5	33
		Placebo	ST	J	-2.6	7.6	35
	Moosavi 2013	阿托伐他汀 (40 mg/天	Atorvastatin 20mg+ST	B	-5.6	8.1	24					101	45	24					0.36	0.268	24
	伊朗	Placebo	ST	J	-1.5	13	21					56	21	21					0.51	0.162	21
[truncated: 2 more columns]

## Sheet: 干预措施
	A	Atorvastatin 10mg+ST
	B	Atorvastatin 20mg+ST
	C	Atorvastatin 40mg+ST
	D	Fluvastatin 40mg+ST
	E	Pravastatin 40mg
	F	Rosuvastatin 10mg+ST
	G	Rosuvastatin 20mg+ST
	H	Simvastatin 20mg+ST
	I	Simvastatin 40mg+ST
	J	ST

## Sheet: ROB2
Unique ID	Randomization process	Deviations from intended interventions	Missing outcome data	Measurement of the outcome	Selection of the reported result	Over all	rob
Cao 20181	High	High	High	Low	Some concerns	High	3
Qu 20122	Low	Low	High	Low	Some concerns	High	3
He 20193	Low	Low	Low	Low	Low	Low	1
Yu 20124	Low	Low	Low	Low	Low	Low	1
Luo 20135	High	High	Some concerns	Some concerns	Some concerns	High	3
Wang 20156	Low	Some concerns	Low	Low	Low	Some concerns	2
Yan 20187	Low	Some concerns	Low	Low	Low	Some concerns	2
Mao 20178	Low	Low	Low	Low	Low	Low	1
Zhang 20199	Low	Low	Low	Low	Low	Low	1
Zhang 201310	Low	Low	Low	Low	Low	Low	1
Wu 201411	Low	Low	Low	Low	Low	Low	1
Deng 201512	Low	Low	Low	Low	Low	Low	1
Liu 201613	Low	Low	Low	Low	Low	Low	1
Li 201214	Low	Low	Low	Low	Low	Low	1
Sun 202015	Low	Low	Low	Low	Low	Low	1
Chen 201616	Low	Low	Low	Low	Low	Low	1
Jiang 201517	Low	Low	Low	Low	Low	Low	1
Niu 201518	Low	Low	Low	Low	Low	Low
Wang 201119	Low	Low	Low	Low	Low	Low
Wang 201220	Low	Low	Low	Low	Low	Low
Xu 202021	Low	Low	Low	Low	Low	Low
Tang 201822	Low	Low	Low	Low	Low	Low
Ren 201823	Some concerns	Some concerns	Low	Low	Low	High	3
Nan 201624	Low	Low	Low	Low	Low	Low
Ye 201525	Low	Low	Low	Low	Low	Low
Rang 201326	Low	Low	Low	Low	Low	Low
Xia 201327	Low	Low	Low	Low	Low	Low
Chen 201728	Low	Low	Low	Low	Low	Low
Ding 201629	Low	Low	Low	Low	Low	Low
Tang 201730	Low	Low	Low	Low	Low	Low
Zhang 201531	Low	Low	Low	Low	Low	Low
Hu 201932	Low	Low	Low	Low	Low	Low
Tong 201633	Low	Low	Low	Low	Low	Low
Sun 201434	Low	Low	Low	Low	Low	Low
Yan 201235	Low	Low	Low	Low	Low	Low
Liu 201036	Some concerns	Some concerns	Low	Low	Low	High	3
Arian 201737	Low	Low	Low	Low	Low	Low
Chogtu 201638	Low	Low	Low	Low	Low	Low
Lee 200939	Low	Low	Low	Low	Low	Low
Liu 201340	Low	Low	Low	Low	Low	Low
Moosavi 201341	Low	Low	Low	Low	Low	Low

## Sheet: ①sPAP
study	trt	mean	sd	n			Rank	Atorvastatin 10 mg+ST	Atorvastatin 20mg+ST	Atorvastatin 40mg+ST	Fluvastatin 40mg+ST	Pravastatin 40mg	Rosuvastatin 10mg+ST	Rosuvastatin 20mg+ST	Simvastatin 20mg+ST	Simvastatin 40mg+ST	ST			Treatm~t	SUCRA	PrBest	MeanRank			Atorvastatin 10 mg+ST	2.96 (-0.89, 6.76)	4.5 (-3.09, 12.07)	3.14 (-1.95, 8.17)	2.21 (-4.48, 8.85)	-0.59 (-4.99, 3.83)	4.21 (-2.36, 10.77)	2.99 (-0.83, 6.79)	5.35 (0.91, 9.72)	8.21 (4.87, 11.49)
1	B	-12.77	6.65769	30			Best	29.7	0.1	4.9	1.7	11.8	48.7	3	0.1	0	0			Atorvastatin 10 mg+ST	85.8	29.7	2.3			-2.96 (-6.76, 0.89)	Atorvastatin 20mg+ST	1.53 (-5.54, 8.64)	0.18 (-4.09, 4.45)	-0.76 (-6.86, 5.36)	-3.55 (-7.02, -0.03)	1.25 (-4.71, 7.25)	0.03 (-2.63, 2.73)	2.38 (-1.09, 5.85)	5.25 (3.33, 7.17)
1	J	-4.63	7.65984	30			2nd	36.7	1.8	5.1	5.4	12.5	32.6	4.2	1.5	0	0			Atorvastatin 20mg+ST	53.1	0.1	5.2			-4.5 (-12.07, 3.09)	-1.53 (-8.64, 5.54)	Atorvastatin 40mg+ST	-1.36 (-9.2, 6.49)	-2.28 (-11.23, 6.66)	-5.09 (-12.5, 2.37)	-0.27 (-9.15, 8.57)	-1.51 (-8.58, 5.57)	0.84 (-6.54, 8.27)	3.71 (-3.12, 10.54)
2	A	-9.53	8.15494	50			3rd	20	9.2	8.2	13.3	17.6	14	8.2	9	0.6	0			Atorvastatin 40mg+ST	38.1	4.9	6.6			-3.14 (-8.17, 1.95)	-0.18 (-4.45, 4.09)	1.36 (-6.49, 9.2)	Fluvastatin 40mg+ST	-0.93 (-7.89, 6.06)	-3.73 (-8.51, 1.13)	1.08 (-5.77, 7.89)	-0.14 (-4.4, 4.15)	2.21 (-2.61, 7.03)	5.07 (1.23, 8.91)
2	J	-3.54	8.52002	50			4th	7.4	20.6	7.6	16.2	12.7	3.3	9.3	21.3	1.7	0			Fluvastatin 40mg+ST	51	1.7	5.4			-2.21 (-8.85, 4.48)	0.76 (-5.36, 6.86)	2.28 (-6.66, 11.23)	0.93 (-6.06, 7.89)	Pravastatin 40mg	-2.81 (-9.23, 3.75)	2.01 (-6.11, 10.1)	0.79 (-5.29, 6.9)	3.15 (-3.35, 9.6)	6.01 (0.21, 11.81)
3	A	-14.83	7.76486	78			5th	3.8	26.8	7.1	14.1	10.2	1	8.4	25.4	3.3	0			Pravastatin 40mg	61	11.8	4.5			0.59 (-3.83, 4.99)	3.55 (0.03, 7.02)	5.09 (-2.37, 12.5)	3.73 (-1.13, 8.51)	2.81 (-3.75, 9.23)	Rosuvastatin 10mg+ST	4.81 (-1.62, 11.14)	3.58 (0.09, 7.03)	5.94 (1.78, 10.02)	8.8 (5.85, 11.68)
3	J	-2.94	8.90726	78			6th	1.3	22.6	8.6	15.5	10	0.4	10.8	22.6	8.2	0			Rosuvastatin 10mg+ST	91.5	48.7	1.8			-4.21 (-10.77, 2.36)	-1.25 (-7.25, 4.71)	0.27 (-8.57, 9.15)	-1.08 (-7.89, 5.77)	-2.01 (-10.1, 6.11)	-4.81 (-11.14, 1.62)	Rosuvastatin 20mg+ST	-1.22 (-7.17, 4.76)	1.13 (-5.23, 7.49)	3.99 (-1.67, 9.65)
4	B	-6.3	6.03987	30			7th	0.7	13	11.8	16.2	9.8	0.1	14.7	13.9	19.8	0			Rosuvastatin 20mg+ST	39.7	3	6.4			-2.99 (-6.79, 0.83)	-0.03 (-2.73, 2.63)	1.51 (-5.57, 8.58)	0.14 (-4.15, 4.4)	-0.79 (-6.9, 5.29)	-3.58 (-7.03, -0.09)	1.22 (-4.76, 7.17)	Simvastatin 20mg+ST	2.36 (-1.12, 5.79)	5.22 (3.33, 7.08)
4	J	-2.2	5.33573	30			8th	0.3	5.1	16	11.9	8	0	18.6	5.4	33	1.7			Simvastatin 20mg+ST	52.7	0.1	5.3			-5.35 (-9.72, -0.91)	-2.38 (-5.85, 1.09)	-0.84 (-8.27, 6.54)	-2.21 (-7.03, 2.61)	-3.15 (-9.6, 3.35)	-5.94 (-10.02, -1.78)	-1.13 (-7.49, 5.23)	-2.36 (-5.79, 1.12)	Simvastatin 40mg+ST	2.86 (-0.02, 5.76)
5	B	-21.94	6.50267	39			9th	0.1	0.8	18.1	5.5	6.2	0	16.8	0.8	32	19.7			Simvastatin 40mg+ST	24.5	0	7.8			-8.21 (-11.49, -4.87)	-5.25 (-7.17, -3.33)	-3.71 (-10.54, 3.12)	-5.07 (-8.91, -1.23)	-6.01 (-11.81, -0.21)	-8.8 (-11.68, -5.85)	-3.99 (-9.65, 1.67)	-5.22 (-7.08, -3.33)	-2.86 (-5.76, 0.02)	ST
5	J	-16.1	6.68212	39			Worst	0	0	12.7	0.1	1.1	0	6	0	1.5	78.6			ST	2.6	0	9.8
6	B	-9.66	4.72956	32
6	J	-3.83	5.02033	32
7	B	-9.7	20.171	60
7	J	-4.99	22.0832	60
8	A	-7	6.42106	35
8	J	-0.9	8.68504	35
9	B	-4.5	7.9925	35
9	J	0.8	5.69561	41
10	B	-6.5	6.93758	64
10	J	-3.4	7.2753	64
11	B	-16.17	10.8447	50
11	J	-9.64	10.784	50
12	D	-7.9	5.50564	35
12	J	-3.3	4.25676	35
13	D	-6.6	7.42765	56
13	J	-1	7.2753	56
14	F	-15.85	5.35207	52
14	J	-5.63	5.76284	56
15	F	-14.85	10.2855	30
15	J	-5.11	10.2822	30
16	F	-22.4	7.45807	70
16	J	-11.17	7.939	70
17	G	-20	6.245	30
17	J	-16	5.56776	30
18	H	-8.24	4.02706	30
18	J	-3.11	4.45501	30
19	I	-0.8	0.72111	30
19	J	-0.4	0.754983	30
20	I	-8.5	7.57826	50
20	J	-5.2	6.81689	50
21	H	-3.4	4.28263	50
21	J	-2.56	4.31883	50
22	H	-19.64	5.03501	50
22	J	-15.1	5.28222	50
23	H	-19.42	5.58756	43
23	J	-11.25	4.66177	43
24	H	-21.36	5.59668	55
24	J	-14.77	5.81851	55
25	H	-12.68	4.07503	65
25	J	-3.72	4.09682	65
26	H	-20.72	7.04948	40
26	J	-16.86	6.53424	40
27	I	-5	0.43589	52
27	J	0	0.52915	52
28	H	-5	7.27461	31
28	J	-2.3	7.67072	31
29	C	-10.4	7.2	16
29	J	-6.7	7.4	18
30	F	-5	8	32
30	J	-2	7	30
31	E	-7	7	27
31	J	-1	5	26
32	B	-7.3	7.5	33
32	J	-2.6	7.6	35
33	B	-5.6	8.1	24
33	J	-1.5	13	21

## Sheet: ②mPAP
study	trt	mean	sd	n							Rank	|	B	G	H	I	J			Treatm~t	|	SUCRA	|	PrBest	|	MeanRank	|				B	G	H	I	J
1	B	-13.36	7.31166	39		A	Atorvastatin 20mg+ST			----------+-----------------------------											|----------+-------+--------+----------|										Atorvastatin 20mg+ST	-0.95 (-11.74, 9.96)	1.72 (-7.18, 10.41)	1.46 (-8.97, 11.89)	5.06 (-2.65, 12.7)
1	J	-8.29	6.21322	39		B	Rosuvastatin 20mg+ST				Best	|	32.2	49.5	5.4	12.9	0				|	Atorvastatin 20mg+ST	67.7	32.2	2.3						0.95 (-9.96, 11.74)	Rosuvastatin 20mg+ST	2.66 (-6.16, 11.26)	2.41 (-8.06, 12.79)	6 (-1.65, 13.57)
2	G	-17	6	30		C	Simvastatin 20mg+ST				2nd	|	29.4	27	19.7	24	0				|	Rosuvastatin 20mg+ST	78.8	49.5	1.8						-1.72 (-10.41, 7.18)	-2.66 (-11.26, 6.16)	Simvastatin 20mg+ST	-0.27 (-8.5, 8.11)	3.33 (-0.88, 7.7)
2	J	-11	5	30		D	Simvastatin 40mg+ST				3rd	|	18.5	13.9	38.4	28.7	0.4				|	Simvastatin 20mg+ST	48.2	5.4	3.1						-1.46 (-11.89, 8.97)	-2.41 (-12.79, 8.06)	0.27 (-8.11, 8.5)	Simvastatin 40mg+ST	3.59 (-3.55, 10.72)
3	H	-2.53	2.16619	50		E	ST				4th	|	16.8	8.5	35.6	29	10.1				|	Simvastatin 40mg+ST	52.5	12.9	2.9						-5.06 (-12.7, 2.65)	-6 (-13.57, 1.65)	-3.33 (-7.7, 0.88)	-3.59 (-10.72, 3.55)	ST
3	J	-1.21	2.32233	50							Worst	|	3.1	1.1	0.9	5.4	89.5				|	ST	2.7	0	4.9
4	H	-12.45	4.53818	55
4	J	-6.71	4.73463	55
5	H	-12.57	8.18821	40
5	J	-9.39	7.06781	40
6	I	-4	0.458258	52
6	J	-0.4	0.5	52

## Sheet: ③6WMD
study	trt	mean	sd	n		Atorvastatin 10 mg+ST	A			Rank	|	A	B	F	G	H	J					Treatm~t	|	SUCRA	|	PrBest	|	MeanRank	|			Atorvastatin 10 mg+ST	-11.74 (-65.2, 39.91)	-12.18 (-66.24, 38.74)	25.99 (-48.39, 96.76)	1.03 (-45.34, 43.19)	-41 (-76.85, -8.75)
1	A	66.7	47.566	50		Atorvastatin 20mg+ST	B			----------+-----------------------------------												|----------+-------+--------+----------|										11.74 (-39.91, 65.2)	Atorvastatin 20mg+ST	-0.53 (-57.83, 55.13)	37.75 (-38.78, 111.72)	12.84 (-37.42, 60.36)	-29.2 (-70.15, 9.87)
1	J	45	53.7179	50		Rosuvastatin 10mg+ST	C				Best	|	11.4	3.4	3.7	72.3	9.3	0				|	Atorvastatin 10 mg+ST	62.7	11.4	2.9						12.18 (-38.74, 66.24)	0.53 (-55.13, 57.83)	Rosuvastatin 10mg+ST	38.3 (-37.21, 113.29)	13.33 (-36.01, 61.44)	-28.74 (-68.92, 10.87)
2	A	69.7	49.0441	78		Rosuvastatin 20mg+ST	D				2nd	|	31.2	11.3	11.1	10.5	35.9	0				|	Atorvastatin 20mg+ST	41.6	3.4	3.9						-25.99 (-96.76, 48.39)	-37.75 (-111.72, 38.78)	-38.3 (-113.29, 37.21)	Rosuvastatin 20mg+ST	-24.99 (-95.32, 45.09)	-67.03 (-130.86, -2.77)
2	J	48	54.8862	78		Simvastatin 20mg+ST	E				3rd	|	26.9	17.5	17.9	6.9	30.8	0				|	Rosuvastatin 10mg+ST	41.7	3.7	3.9						-1.03 (-43.19, 45.34)	-12.84 (-60.36, 37.42)	-13.33 (-61.44, 36.01)	24.99 (-45.09, 95.32)	Simvastatin 20mg+ST	-42.08 (-69.97, -13.43)
3	A	105	69.9357	40		ST	F				4th	|	20.5	28.2	27.3	5.6	18.2	0.1				|	Rosuvastatin 20mg+ST	87.9	72.3	1.6						41 (8.75, 76.85)	29.2 (-9.87, 70.15)	28.74 (-10.87, 68.92)	67.03 (2.77, 130.86)	42.08 (13.43, 69.97)	ST
3	J	13	66.0908	40							5th	|	9.8	36.9	37.3	4.1	5.8	6				|	Simvastatin 20mg+ST	64.9	9.3	2.8
4	B	110	12.1244	64							Worst	|	0.1	2.8	2.6	0.6	0	93.9				|	ST	1.3	0	5.9
4	J	93	10	64
5	F	49.18	61.1906	70
5	J	15.77	57.5156	70
6	G	145	73.9121	30
6	J	78	63.5531	30
7	H	54.04	23.0534	43
7	J	15.98	28.5714	43
8	H	43.5	54.0161	45
8	J	8.96	58.8755	45
9	H	86.81	28.3496	55
9	J	53.75	22.6697	55
10	H	140	11.5326	31
10	J	80	13.4536	31
11	F	28.9	7.8	32
11	J	3.8	3.5	30
12	B	101	45	24
12	J	56	21	21

## Sheet: ④FVC
study	trt	mean	sd	n		Atorvastatin 10 mg+ST	A					Rank	|	A	B	F	H	I	J			Treatm~t	|	SUCRA	|	PrBest	|	MeanRank	|				Atorvastatin 10 mg+ST	0.3 (-0.21, 0.8)	0.19 (-0.36, 0.75)	0.19 (-0.32, 0.7)	0.21 (-0.45, 0.88)	-0.1 (-0.57, 0.37)
1	B	0.66	0.523737	43		Atorvastatin 20mg+ST	B				----------+-----------------------------------												|----------+-------+--------+----------|										-0.3 (-0.8, 0.21)	Atorvastatin 20mg+ST	-0.1 (-0.45, 0.25)	-0.11 (-0.37, 0.16)	-0.09 (-0.59, 0.42)	-0.4 (-0.58, -0.21)
1	J	0.43	0.665507	43		Rosuvastatin 10mg+ST	C					Best	|	5.3	43.1	14.2	7.6	29.8	0				|	Atorvastatin 10 mg+ST	28.5	5.3	4.6						-0.19 (-0.75, 0.36)	0.1 (-0.25, 0.45)	Rosuvastatin 10mg+ST	-0.01 (-0.36, 0.34)	0.02 (-0.54, 0.57)	-0.29 (-0.59, 0)
2	B	0.49	0.212838	30		Simvastatin 20mg+ST	D					2nd	|	6.4	33.4	22.7	21.4	16.1	0				|	Atorvastatin 20mg+ST	82.2	43.1	1.9						-0.19 (-0.7, 0.32)	0.11 (-0.16, 0.37)	0.01 (-0.34, 0.36)	Simvastatin 20mg+ST	0.02 (-0.49, 0.53)	-0.29 (-0.48, -0.1)
2	J	0.13	0.230651	30		Simvastatin 40mg+ST	E					3rd	|	8.6	16.1	26.3	34.3	14.7	0				|	Rosuvastatin 10mg+ST	60.5	14.2	3						-0.21 (-0.88, 0.45)	0.09 (-0.42, 0.59)	-0.02 (-0.57, 0.54)	-0.02 (-0.53, 0.49)	Simvastatin 40mg+ST	-0.31 (-0.78, 0.16)
3	B	0.82	0.703633	39		ST	F					4th	|	16.1	6.2	25.5	28.2	20.9	3.1				|	Simvastatin 20mg+ST	58.2	7.6	3.1						0.1 (-0.37, 0.57)	0.4 (0.21, 0.58)	0.29 (0, 0.59)	0.29 (0.1, 0.48)	0.31 (-0.16, 0.78)	ST
3	J	0.27	0.530283	39								5th	|	32.5	1.1	10.5	8.5	13.1	34.3				|	Simvastatin 40mg+ST	62.4	29.8	2.9
4	B	1.09	0.504777	32								Worst	|	31.2	0	0.8	0	5.4	62.6				|	ST	8.1	0	5.6
4	J	0.46	0.3751	32
5	B	0.73	1.47034	53
5	J	0.3	1.42454	53
6	B	0.61	0.700643	60
6	J	0.28	0.7502	60
7	B	0.69	1.49409	49
7	J	0.31	1.41078	49
8	A	0.2	0.190788	40
8	J	0.1	0.181934	40
9	B	0.73	1.47034	80
9	J	0.3	1.42454	80
10	B	0.99	0.6226	50
10	J	0.75	0.673573	50
11	F	1.06	0.555608	52
11	J	0.56	0.544426	56
12	F	0.73	0.591016	30
12	J	0.45	0.595063	30
13	F	0.39	0.355106	70
13	J	0.26	0.235797	70
14	H	0.42	0.27074	30
14	J	0.07	0.246374	30
15	I	0.49	0.212838	30
15	J	0.18	0.230651	30
16	H	2.69	0.717147	50
16	J	1.9	0.665658	50
17	H	0.72	0.493254	43
17	J	0.99	0.552449	43
18	H	0.27	0.36756	45
18	J	0.15	0.306105	45
19	H	0.42	0.42332	55
19	J	0.16	0.356791	55
20	H	0.55	0.210713	65
20	J	0.13	0.215174	65
21	H	0.77	0.731232	40
21	J	0.38	0.786193	40

## Sheet: ⑤FEV1
study	trt	mean	sd	n			A	Atorvastatin 10 mg+ST		Rank	|	A	B	E	F	H	I	J					Treatm~t	|	SUCRA	|	PrBest	|	MeanRank	|			Atorvastatin 10 mg+ST	0.3 (0.01, 0.62)	0.69 (0.29, 1.1)	0.46 (0.13, 0.78)	0.28 (-0.02, 0.58)	0.34 (-0.06, 0.74)	0.13 (-0.15, 0.41)
1	B	0.52	0.23516	43			B	Atorvastatin 20mg+ST		----------+-----------------------------------------													|----------+-------+--------+----------|										-0.3 (-0.62, -0.01)	Atorvastatin 20mg+ST	0.39 (0.06, 0.7)	0.15 (-0.06, 0.35)	-0.02 (-0.19, 0.14)	0.04 (-0.28, 0.34)	-0.17 (-0.3, -0.06)
1	J	0.35	0.283549	43			C	Pravastatin 40mg			Best	|	0	0.1	93.4	4.8	0	1.7	0				|	Atorvastatin 10 mg+ST	3.2	0	6.8						-0.69 (-1.1, -0.29)	-0.39 (-0.7, -0.06)	Pravastatin 40mg	-0.23 (-0.57, 0.1)	-0.41 (-0.72, -0.09)	-0.35 (-0.76, 0.06)	-0.56 (-0.85, -0.27)
2	B	0.29	0.117898	30			D	Rosuvastatin 10mg+ST			2nd	|	0.1	3	5.6	71.6	0.8	18.9	0				|	Atorvastatin 20mg+ST	50.9	0.1	3.9						-0.46 (-0.78, -0.13)	-0.15 (-0.35, 0.06)	0.23 (-0.1, 0.57)	Rosuvastatin 10mg+ST	-0.18 (-0.38, 0.03)	-0.12 (-0.45, 0.21)	-0.33 (-0.5, -0.16)
2	J	0.08	0.121244	30			E	Simvastatin 20mg+ST			3rd	|	0.2	27.6	0.9	20	16	35.2	0				|	Pravastatin 40mg	98.7	93.4	1.1						-0.28 (-0.58, 0.02)	0.02 (-0.14, 0.19)	0.41 (0.09, 0.72)	0.18 (-0.03, 0.38)	Simvastatin 20mg+ST	0.06 (-0.25, 0.36)	-0.15 (-0.26, -0.04)
3	B	0.2025	0.0899146	39			F	Simvastatin 40mg+ST			4th	|	0.5	41.8	0.1	2.8	38.5	16.3	0				|	Rosuvastatin 10mg+ST	79.5	4.8	2.2						-0.34 (-0.74, 0.06)	-0.04 (-0.34, 0.28)	0.35 (-0.06, 0.76)	0.12 (-0.21, 0.45)	-0.06 (-0.36, 0.25)	Simvastatin 40mg+ST	-0.21 (-0.5, 0.08)
3	J	0.134	0.0833344	39			G	ST			5th	|	2.5	26.8	0	0.7	43.4	22.5	4.1				|	Simvastatin 20mg+ST	45.3	0	4.3						-0.13 (-0.41, 0.15)	0.17 (0.06, 0.3)	0.56 (0.27, 0.85)	0.33 (0.16, 0.5)	0.15 (0.04, 0.26)	0.21 (-0.08, 0.5)	ST
4	B	0.77	0.317648	32							6th	|	11.1	0.7	0	0.1	1.3	4.3	82.6				|	Simvastatin 40mg+ST	57.3	1.7	3.6
4	J	0.31	0.252389	32							Worst	|	85.6	0	0	0	0	1.2	13.3				|	ST	15.2	0	6.1
5	B	0.56	1.33	53
5	J	0.19	1.20254	53
6	B	0.5	1.2689	49
6	J	0.23	1.20154	49
7	A	-0.14	0.052915	40
7	J	-0.01	0.05	40
8	B	0.56	1.33	80
8	J	0.19	1.20254	80
9	F	0.55	0.141774	52
9	J	0.18	0.141067	56
10	F	0.49	0.153948	30
10	J	0.16	0.145258	30
11	F	0.51	0.378021	70
11	J	0.23	0.292062	70
12	H	0.29	0.177764	30
12	J	0.07	0.280535	30
13	I	0.29	0.117898	30
13	J	0.08	0.121244	30
14	H	0.38	0.416053	50
14	J	0.18	0.41328	50
15	H	0.2286	0.0639873	50
15	J	0.1509	0.0603022	50
16	H	0.16	0.233024	45
16	J	0.1	0.17088	45
17	H	0.34	0.278747	55
17	J	0.16	0.213776	55
18	H	0.35	0.127671	65
18	J	0.08	0.111355	65
19	H	0.2057	0.154457	40
19	J	0.1345	0.123646	40
20	E	0.46	0.207	27
20	J	-0.1	0.127	26
21	B	0.36	0.268	24
21	J	0.51	0.162	21

## Sheet: ⑥FEV1 FVC
study	trt	mean	sd	n							Rank	|	B	D	F	H	J				Treatm~t	|	SUCRA	|	PrBest	|	MeanRank	|				Atorvastatin 20mg+ST	-15.66 (-22.15, -9.42)	-1.38 (-6.02, 2.9)	-1.36 (-5.31, 2.57)	-6.29 (-8.87, -4.01)
1	B	9.32	4.79862	43						----------+----------------------------------												|----------+-------+--------+----------|										15.66 (9.42, 22.15)	Fluvastatin 40mg+ST	14.26 (7.29, 21.18)	14.3 (7.76, 21.08)	9.36 (3.49, 15.22)
1	J	5.29	4.19014	43		Atorvastatin 20mg+ST	A				Best	|	66.8	0	18.4	14.8	0					|	Atorvastatin 20mg+ST	90	66.8	1.4						1.38 (-2.9, 6.02)	-14.26 (-21.18, -7.29)	Rosuvastatin 10mg+ST	0.01 (-4.66, 5.05)	-4.91 (-8.61, -1.13)
2	B	13.71	5.89577	60		Fluvastatin 40mg+ST	B				2nd	|	26.5	0	33.9	39.6	0					|	Fluvastatin 40mg+ST	0	0	5						1.36 (-2.57, 5.31)	-14.3 (-21.08, -7.76)	-0.01 (-5.05, 4.66)	Simvastatin 20mg+ST	-4.93 (-8.17, -1.98)
2	J	5.58	5.33745	60		Rosuvastatin 10mg+ST	C				3rd	|	6.7	0	47.7	45.6	0					|	Rosuvastatin 10mg+ST	67.7	18.4	2.3						6.29 (4.01, 8.87)	-9.36 (-15.22, -3.49)	4.91 (1.13, 8.61)	4.93 (1.98, 8.17)	ST
3	B	9.34	6.96446	40		Simvastatin 20mg+ST	D				4th	|	0	0	0	0	100					|	Simvastatin 20mg+ST	67.3	14.8	2.3
3	J	2.25	6.24529	40		ST	E				Worst	|	0	100	0	0	0					|	ST	25	0	4
4	B	9.6	9.90152	35
4	J	0.2	8.98387	41
5	B	13.71	4.78595	50
5	J	9.11	4.74596	50
6	D	-5.9	8.28312	56
6	J	3.5	10.3286	56
7	F	10.93	5.20781	52
7	J	5.4	4.74848	56
8	F	9.83	5.23423	30
8	J	5.67	4.65004	30
9	H	4.72	4.56402	50
9	J	1.85	4.59973	50
10	H	15.06	7.43437	43
10	J	7.55	6.7134	43
11	H	10.78	6.13269	55
11	J	5.55	5.54133	55

## Sheet: ⑦PO2
study	trt	mean	sd	n			Atorvastatin 10 mg+ST	A			Rank	|	A	B	H	I	J				Treatm~t	|	SUCRA	|	PrBest	|	MeanRank	|					Atorvastatin 10 mg+ST	0.22 (-12.28, 12.81)	-4.08 (-13.63, 5.66)	-11.59 (-24.57, 1.54)	-11.6 (-20.43, -2.78)
1	B	26.18	9.37118	60			Atorvastatin 20mg+ST	B		----------+-----------------------------												|----------+-------+--------+----------|											-0.22 (-12.81, 12.28)	Atorvastatin 20mg+ST	-4.29 (-13.98, 5.52)	-11.79 (-24.89, 1.26)	-11.81 (-20.78, -2.93)
1	J	14.37	8.456	60			Simvastatin 20mg+ST	C			Best	|	46.6	52.2	1.1	0.1	0					|	Atorvastatin 10 mg+ST	84.5	46.6	1.6							4.08 (-5.66, 13.63)	4.29 (-5.52, 13.98)	Simvastatin 20mg+ST	-7.51 (-17.93, 2.66)	-7.51 (-11.49, -3.71)
2	A	24.33	7.28897	40			Simvastatin 40mg+ST	D			2nd	|	44.8	39.2	15.7	0.2	0					|	Atorvastatin 20mg+ST	85.8	52.2	1.6							11.59 (-1.54, 24.57)	11.79 (-1.26, 24.89)	7.51 (-2.66, 17.93)	Simvastatin 40mg+ST	0 (-9.52, 9.55)
2	J	12.75	6.82446	40			ST	E			3rd	|	8.4	8.1	81.7	1.8	0					|	Simvastatin 20mg+ST	54.1	1.1	2.8							11.6 (2.78, 20.43)	11.81 (2.93, 20.78)	7.51 (3.71, 11.49)	0 (-9.55, 9.52)	ST
3	H	13.5	5.2472	30							4th	|	0.2	0.4	1.5	48.2	49.7					|	Simvastatin 40mg+ST	13.2	0.1	4.5
3	J	3.5	5.26643	30							Worst	|	0	0	0	49.7	50.3					|	ST	12.4	0	4.5
4	H	45.47	4.33851	50
4	J	39.33	4.03742	50
5	H	11.28	7.42325	55																													Atorvastatin 10 mg+ST
5	J	6.19	6.9336	55
6	H	12.54	7.69392	65
6	J	6.78	6.92112	65
7	I	17	12.1244	52
7	J	17	13.0767	52
8	H	22.53	5.61367	31
8	J	11.43	5.61808	31

[truncated: 9 more sheets: ⑧PCO2, ⑨TNF-α, ⑩hs-CRP, 11.IL-6, 12.NO, 13.ET-1, 14.不良, 敏感性分析, Sheet1]
